# Supplementary material for: Perceptions of Artificial Intelligence Among Gastroenterologists in Italy: A National Survey
Source: Cancers (Basel). 2025 Apr 17;17(8):1353. doi: 10.3390/cancers17081353 (PMC12026144; doi:10.3390/cancers17081353)
Supplement: Supplementary file 1 [file cancers-17-01353-s001.zip]

Archive with 3 entries (3 files):
- File S1.pdf
- FIle S2.pdf
- Suppl Figure S1.pdf
